# Supplementary material for: Reproductive Strategies of the Swelled Vent Frog (Nanorana quadranus): Testicular Size, Sperm Traits, and Fecundity Responses to Geographical Gradients
Source: Biology (Basel). 2025 Sep 9;14(9):1224. doi: 10.3390/biology14091224 (PMC12467736; doi:10.3390/biology14091224)
Supplement: Supplementary file 1 [file biology-14-01224-s001.zip]

Archive with 1 entries (1 files):
- biology-3785484-supplementary.pdf
